# Supplementary material for: High-Abundance Heterotrophic Bacteria Inhabit the 85° E Hydrothermal Plume of the Explosive Volcanic Zone at Gakkel Ridge, Arctic Ocean
Source: Biology (Basel). 2025 Aug 12;14(8):1036. doi: 10.3390/biology14081036 (PMC12383903; doi:10.3390/biology14081036)
Supplement: Supplementary file 1 [file biology-14-01036-s001.zip]

Archive with 1 entries (1 files):
- biology-3782903-supplementary.pdf
